# Supplementary material for: TNF-α induces type I IFN signalling to suppress neurogenesis and recruit T cells
Source: Nat Commun. 2026 Jul 7;17:5287. doi: 10.1038/s41467-026-74104-x (PMC13342090; doi:10.1038/s41467-026-74104-x)
Supplement: Supplementary file 3 — Supplementary Data 1 [file 41467_2026_74104_MOESM3_ESM.xlsx]

## Sheet: Sheet1
Gene	Sequence	Company	Catalog number
CD70	Forward: 5’-TTCGCACAGGCTCAGCAGCAG-3’	Origene	HP205176
	Reverse: 5’-TTGTCCAGCTCTGGTCCATGCA-3’
CEACAM1	Forward: 5’-CACGCCAATAACTCAGTCACTGG-3’	Origene	HP234315
	Reverse: 5’-TTGTGGAGCAGGTCAGGTTCAC-3’
CXCL10	Forward: 5’-GGTGAGAAGAGATGTCTGAATCC-3’	Origene	HP205421
	Reverse: 5’-GTCCATCCTTGGAAGCACTGCA-3’
GAPDH	Forward: 5’-GTCTCCTCTGACTTCAACAGCG-3’	Origene	HP205798
	Reverse: 5’-ACCACCCTGTTGCTGTAGCCAA-3’
ICAM1	Forward: 5’-AGCGGCTGACGTGTGCAGTAAT-3’	Origene	HP200186
	Reverse: 5’-TCTGAGACCTCTGGCTTCGTCA-3’
IFNB1	Forward: 5’-CTTGGATTCCTACAAAGAAGCAGC-3’	Origene	HP205913
	Reverse: 5’-TCCTCCTTCTGGAACTGCTGCA-3’
IRF1	Forward: 5’-GAGGAGGTGAAAGACCAGAGCA-3’	Origene	HP205934
	Reverse: 5’-TAGCATCTCGGCTGGACTTCGA-3’
LGALS9	Forward: 5’-ACACCCAGATCGACAACTCCTG-3’	Origene	HP228398
	Reverse: 5’-CAAACAGGTGCTGACCATCCAC-3’
NECTIN2	Forward: 5’-GAGCAGATGGTGTCACGGTCAC-3’	Origene	HP232040
	Reverse: 5’-GAGATGGACACTTCAGGAGGGT-3’
VCAM1	Forward: 5’-GATTCTGTGCCCACAGTAAGGC-3’	Origene	HP230503
	Reverse: 5’-TGGTCACAGAGCCACCTTCTTG-3’
ISG15	Forward: 5’-CTCTGAGCATCCTGGTGAGGAA-3’	Origene	HP208303
	Reverse: 5’-AAGGTCAGCCAGAACAGGTCGT-3’
