# Supplementary material for: TNF-α induces type I IFN signalling to suppress neurogenesis and recruit T cells
Source: Nat Commun. 2026 Jul 7;17:5287. doi: 10.1038/s41467-026-74104-x (PMC13342090; doi:10.1038/s41467-026-74104-x)
Supplement: Supplementary file 6 — Source Data [file 41467_2026_74104_MOESM6_ESM.xlsx]

## Sheet: Fig. 1b
Fraction of nuclear NF-kB p65 fluorescence
Sample	Control			Mean	SEM		Test:	Kruskal-Wallis test		Dunn's multiple comparisons test	Adjusted P Value	Z	Mean rank diff.	n1	n2
Baseline	0.528421	0.528393	0.511522	0.522779	0.00562848		Test statistic (H):	4.333		Baseline vs. 15 min	>0.9999	0.7926	2.333	3	3
15 min	0.522779	0.526821	0.509173	0.519591	0.00533805		df:	3		Baseline vs. 30 min	0.2101	1.812	5.333	3	3
30 min	0.506581	0.517415	0.510237	0.511411	0.00318232		P value:	0.2533		Baseline vs. 3 hours	0.2683	1.698	5	3	3
3 hours	0.517473	0.511025	0.505866	0.511455	0.00335761		Effect size (η²[H]):	0.1212
Biological replicate	I	II	III				Condifence intervals:	NA
	0.1 ng/ml TNF			Mean	SEM		Test:	Ordinary one-way ANOVA		Bonferroni's multiple comparisons test	Mean diff.	95.00% CI of diff.	Adjusted P Value	n1	n2	t	DF
Baseline	0.52176	0.526806	0.51226	0.520275	0.00426415		Test statistic (F):	44.88		Baseline vs. 15 min	-0.03305	-0.05909 to -0.007015	0.0151	3	3	3.828	8
15 min	0.550662	0.570581	0.538745	0.553329	0.00928652		df1:	3		Baseline vs. 30 min	-0.0905	-0.1165 to -0.06446	<0.0001	3	3	10.48	8
30 min	0.60495	0.615424	0.611961	0.610778	0.00308088		df2:	8		Baseline vs. 3 hours	-0.07433	-0.1004 to -0.04829	<0.0001	3	3	8.608	8
3 hours	0.604869	0.594626	0.584318	0.594604	0.00593236		P value:	<0.0001
Biological replicate	I	II	III				R squared	0.9439
							Condifence intervals:	NA
	1 ng/ml TNF			Mean	SEM		Test:	Ordinary one-way ANOVA		Bonferroni's multiple comparisons test	Mean diff.	95.00% CI of diff.	Adjusted P Value	n1	n2	t	DF
Baseline	0.517872	0.519776	0.510194	0.515947	0.00292867		Test statistic (F):	123.6		Baseline vs. 15 min	-0.1343	-0.1663 to -0.1023	<0.0001	3	3	12.67	8
15 min	0.635796	0.671448	0.643505	0.65025	0.0108302		df1:	3		Baseline vs. 30 min	-0.1908	-0.2228 to -0.1588	<0.0001	3	3	17.99	8
30 min	0.70807	0.708487	0.703612	0.706723	0.00156011		df2:	8		Baseline vs. 3 hours	-0.155	-0.1870 to -0.1230	<0.0001	3	3	14.62	8
3 hours	0.688574	0.669703	0.654604	0.67096	0.00982636		P value:	<0.0001
Biological replicate	I	II	III				R squared	0.9789
							Condifence intervals:	NA
	10 ng/ml TNF			Mean	SEM		Test:	Ordinary one-way ANOVA		Bonferroni's multiple comparisons test	Mean diff.	95.00% CI of diff.	Adjusted P Value	n1	n2	t	DF
Baseline	0.511752	0.512276	0.507697	0.510575	0.00144685		Test statistic (F):	427.5		Baseline vs. 15 min	-0.21	-0.2311 to -0.1888	<0.0001	3	3	29.93	8
15 min	0.723052	0.726219	0.712389	0.720553	0.0041832		df1:	3		Baseline vs. 30 min	-0.2191	-0.2402 to -0.1979	<0.0001	3	3	31.22	8
30 min	0.735559	0.730244	0.723097	0.729633	0.0036102		df2:	8		Baseline vs. 3 hours	-0.1767	-0.1979 to -0.1556	<0.0001	3	3	25.19	8
3 hours	0.703442	0.677666	0.680843	0.687317	0.00811446		P value:	<0.0001
Biological replicate	I	II	III				R squared	0.9938
							Condifence intervals:	NA

## Sheet: Fig. 1c
CXCL10 (pg/ml)
Sample	Biological replicate			Mean	SEM
Control	42.13	26.97	26.97	32.0233	5.05333
0.1 ng/ml TNF	2707.5	4096.45	4812.95	3872.3	618.038
1 ng/ml TNF	11232.5	12490.5	15290	13004.3	1199.14
10 nng/ml TNF	12211.5	16209	16375.5	14932	1361.1
	I	II	III
Test:	Ordinary one-way ANOVA
Test statistic (F):	55.77
df1:	3
df2:	8
P value:	<0.0001
R squared:	0.9544
Condifence intervals:	NA
Bonferroni's multiple comparisons test	Mean Diff.	95.00% CI of diff.	Adjusted P Value	n1	n2	t	DF
0 vs. 0.1	-3840	-7927 to 246.4	0.066	3	3	2.834	8
0 vs. 1	-12972	-17059 to -8886	<0.0001	3	3	9.573	8
0 vs. 10	-14900	-18987 to -10813	<0.0001	3	3	11	8

## Sheet: Fig. 1d
CXCL10 (pg/ml)
Sample	Biological replicate			Mean	SEM
Control	671.505	840.895	470.415	660.938	107.079
0.1 ng/ml TNF	12204.5	12892	8729.05	11275.2	1288.44
1 ng/ml TNF	16366.5	16272	16669	16435.8	119.732
10 nng/ml TNF	16436	17238.5	17921.5	17198.7	429.289
	I	II	III
Test:	Ordinary one-way ANOVA
Test statistic (F):	124.3
df1:	3
df2:	8
P value:	<0.0001
R squared:	0.979
Condifence intervals:	NA
Bonferroni's multiple comparisons test	Mean Diff.	95.00% CI of diff.	Adjusted P Value	n1	n2	t	DF
0 vs. 0.1	-10614	-13530 to -7698	<0.0001	3	3	10.98	8
0 vs. 1	-15775	-18691 to -12859	<0.0001	3	3	16.31	8
0 vs. 10	-16538	-19454 to -13621	<0.0001	3	3	17.1	8

## Sheet: Fig. 1g
Percentage DCX+ cells
Sample	Biological replicates				Mean	SEM
Control	39.0317	42.9389	41.9987	35.79	39.9398	1.61448
0.1 ng/ml TNF	49.9777	34.5581	48.0308	36.1551	42.1804	3.97313
1 ng/ml TNF	14.6679	16.7349	20.0152	14.2743	16.4231	1.31334
10 nng/ml TNF	6.3056	2.08492	3.31659	0.170794	2.96947	1.28664
	I	II	III	IV
Test:	Welch's ANOVA
Test statistic (F):	99.38
df1:	3
df2:	6.464
P value:	<0.0001
Effect size (ηp²):	0.9788
Condifence intervals:	NA
Games-Howell's multiple comparisons test	Mean diff.	95.00% CI of diff.	Adjusted P Value	n1	n2	t	DF
Control vs. 0.1 ng/ml TNF-⍺	-2.241	-19.78 to 15.30	0.9492	4	4	0.5224	3.964
Control vs. 1 ng/ml TNF-⍺	23.52	16.22 to 30.82	0.0002	4	4	11.3	5.761
Control vs. 10 ng/ml TNF-⍺	36.97	29.71 to 44.23	<0.0001	4	4	17.91	5.715

## Sheet: Fig. 1h
Percentage MAP2+ cells
Sample	Biological replicates					Mean	SEM
Control	63.873	59.3341	60.5944	62.9581	62.4814	61.8482	0.825392
0.1 ng/ml TNF	85.6505	76.4567	74.7762	68.5054	65.922	74.2622	3.44581
1 ng/ml TNF	69.4545	64.9461	58.8698	39.9025	76.7134	61.9773	6.24032
10 nng/ml TNF	6.82628	18.983	6.04472	0.833333	39.467	14.4309	6.93029
	I	II	III	IV	V
Test:	Ordinary one-way ANOVA
Test statistic (F):	28.11
df1:	3
df2:	16
P value:	<0.0001
R squared:	0.8405
Condifence intervals:	NA
Bonferroni's multiple comparisons test	Mean diff.	95.00% CI of diff.	Adjusted P Value	n1	n2	t	DF
Control vs. 0.1 ng/ml TNF-⍺	-12.41	-31.27 to 6.442	0.2926	5	5	1.76	16
Control vs. 1 ng/ml TNF-⍺	-0.129	-18.99 to 18.73	>0.9999	5	5	0.01829	16
Control vs. 10 ng/ml TNF-⍺	47.42	28.56 to 66.27	<0.0001	5	5	6.722	16

## Sheet: Fig. 2c
Sample	Treatment	Cluster	Percentage
Differentiation (14 days)	Control	Astro-like 1	56.1371
Differentiation (14 days)	Control	RGL-like 1	0.338855
Differentiation (14 days)	Control	Neuroblast-like	4.93223
Differentiation (14 days)	Control	Immature neuron-like	4.21687
Differentiation (14 days)	Control	Astro-like 2	2.25904
Differentiation (14 days)	Control	IPC-like 1	0.451807
Differentiation (14 days)	Control	IPC-like 2	4.44277
Differentiation (14 days)	Control	IPC-like 3	2.10843
Differentiation (14 days)	Control	Astro-like 3	20.9337
Differentiation (14 days)	Control	Astro-like 4	4.17922
Differentiation (14 days)	High TNF	Astro-like 1	2.15827
Differentiation (14 days)	High TNF	RGL-like 1	0.523218
Differentiation (14 days)	High TNF	Neuroblast-like	0.850229
Differentiation (14 days)	High TNF	Immature neuron-like	0.457816
Differentiation (14 days)	High TNF	RGL-like 2	1.56965
Differentiation (14 days)	High TNF	IFN-responsive glial/progenitor-like	12.7534
Differentiation (14 days)	High TNF	Astro-like 2	0.130804
Differentiation (14 days)	High TNF	IPC-like 1	0.196207
Differentiation (14 days)	High TNF	IPC-like 4	0.654022
Differentiation (14 days)	High TNF	Reactive astrocyte-like	50.8829
Differentiation (14 days)	High TNF	IPC-like 2	0.196207
Differentiation (14 days)	High TNF	IPC-like 3	0.065402
Differentiation (14 days)	High TNF	Wound healing-like	29.4964
Differentiation (14 days)	High TNF	Astro-like 4	0.065402
Differentiation (14 days)	Low TNF	Astro-like 1	71.0017
Differentiation (14 days)	Low TNF	RGL-like 1	3.97283
Differentiation (14 days)	Low TNF	Neuroblast-like	4.88964
Differentiation (14 days)	Low TNF	Immature neuron-like	5.97623
Differentiation (14 days)	Low TNF	IFN-responsive glial/progenitor-like	0.033956
Differentiation (14 days)	Low TNF	Astro-like 2	3.49745
Differentiation (14 days)	Low TNF	IPC-like 1	1.05263
Differentiation (14 days)	Low TNF	Reactive astrocyte-like	0.033956
Differentiation (14 days)	Low TNF	IPC-like 2	3.56536
Differentiation (14 days)	Low TNF	IPC-like 3	1.76571
Differentiation (14 days)	Low TNF	Astro-like 3	2.78438
Differentiation (14 days)	Low TNF	Astro-like 4	1.42615
Differentiation (7 days)	Control	Astro-like 1	58.9364
Differentiation (7 days)	Control	RGL-like 1	1.78727
Differentiation (7 days)	Control	Neuroblast-like	10.1133
Differentiation (7 days)	Control	Immature neuron-like	8.97995
Differentiation (7 days)	Control	RGL-like 2	0.043592
Differentiation (7 days)	Control	IFN-responsive glial/progenitor-like	0.043592
Differentiation (7 days)	Control	Astro-like 2	1.17698
Differentiation (7 days)	Control	IPC-like 1	1.0898
Differentiation (7 days)	Control	IPC-like 4	0.130776
Differentiation (7 days)	Control	IPC-like 2	7.80296
Differentiation (7 days)	Control	IPC-like 3	5.9721
Differentiation (7 days)	Control	Astro-like 3	3.22581
Differentiation (7 days)	Control	Wound healing-like	0.087184
Differentiation (7 days)	Control	Astro-like 4	0.610288
Differentiation (7 days)	High TNF	Astro-like 1	1.08415
Differentiation (7 days)	High TNF	RGL-like 1	0.361384
Differentiation (7 days)	High TNF	Neuroblast-like	0.464636
Differentiation (7 days)	High TNF	Immature neuron-like	0.309757
Differentiation (7 days)	High TNF	RGL-like 2	5.47238
Differentiation (7 days)	High TNF	IFN-responsive glial/progenitor-like	72.3283
Differentiation (7 days)	High TNF	IPC-like 1	0.051626
Differentiation (7 days)	High TNF	IPC-like 4	11.048
Differentiation (7 days)	High TNF	Reactive astrocyte-like	3.56221
Differentiation (7 days)	High TNF	IPC-like 2	0.258131
Differentiation (7 days)	High TNF	IPC-like 3	0.154879
Differentiation (7 days)	High TNF	Wound healing-like	4.90449
Differentiation (7 days)	Low TNF	Astro-like 1	61.0509
Differentiation (7 days)	Low TNF	RGL-like 1	4.41495
Differentiation (7 days)	Low TNF	Neuroblast-like	7.39437
Differentiation (7 days)	Low TNF	Immature neuron-like	5.41712
Differentiation (7 days)	Low TNF	RGL-like 2	1.48971
Differentiation (7 days)	Low TNF	IFN-responsive glial/progenitor-like	1.48971
Differentiation (7 days)	Low TNF	Astro-like 2	2.51896
Differentiation (7 days)	Low TNF	IPC-like 1	1.65222
Differentiation (7 days)	Low TNF	IPC-like 4	0.514626
Differentiation (7 days)	Low TNF	Reactive astrocyte-like	0.135428
Differentiation (7 days)	Low TNF	IPC-like 2	8.09859
Differentiation (7 days)	Low TNF	IPC-like 3	5.52546
Differentiation (7 days)	Low TNF	Astro-like 3	0.24377
Differentiation (7 days)	Low TNF	Astro-like 4	0.054171
Proliferation (2 days)	Control	Astro-like 1	1.17012
Proliferation (2 days)	Control	RGL-like 1	45.2295
Proliferation (2 days)	Control	Neuroblast-like	3.64536
Proliferation (2 days)	Control	Immature neuron-like	1.26013
Proliferation (2 days)	Control	RGL-like 2	0.630063
Proliferation (2 days)	Control	IFN-responsive glial/progenitor-like	0.045005
Proliferation (2 days)	Control	Astro-like 2	0.135014
Proliferation (2 days)	Control	IPC-like 1	21.1971
Proliferation (2 days)	Control	IPC-like 4	0.315032
Proliferation (2 days)	Control	IPC-like 2	19.3069
Proliferation (2 days)	Control	IPC-like 3	6.66067
Proliferation (2 days)	Control	Astro-like 3	0.045005
Proliferation (2 days)	Control	Wound healing-like	0.045005
Proliferation (2 days)	Control	Astro-like 4	0.315032
Proliferation (2 days)	High TNF	Astro-like 1	0.522648
Proliferation (2 days)	High TNF	RGL-like 1	4.48606
Proliferation (2 days)	High TNF	Neuroblast-like	0.696864
Proliferation (2 days)	High TNF	Immature neuron-like	0.130662
Proliferation (2 days)	High TNF	RGL-like 2	63.2404
Proliferation (2 days)	High TNF	IFN-responsive glial/progenitor-like	1.26307
Proliferation (2 days)	High TNF	Astro-like 2	0.21777
Proliferation (2 days)	High TNF	IPC-like 1	1.0453
Proliferation (2 days)	High TNF	IPC-like 4	27.3519
Proliferation (2 days)	High TNF	Reactive astrocyte-like	0.21777
Proliferation (2 days)	High TNF	IPC-like 2	0.348432
Proliferation (2 days)	High TNF	IPC-like 3	0.348432
Proliferation (2 days)	High TNF	Wound healing-like	0.130662
Proliferation (2 days)	Low TNF	Astro-like 1	2.02966
Proliferation (2 days)	Low TNF	RGL-like 1	49.1413
Proliferation (2 days)	Low TNF	Neuroblast-like	2.45902
Proliferation (2 days)	Low TNF	Immature neuron-like	0.429352
Proliferation (2 days)	Low TNF	RGL-like 2	1.44418
Proliferation (2 days)	Low TNF	IFN-responsive glial/progenitor-like	0.039032
Proliferation (2 days)	Low TNF	Astro-like 2	0.468384
Proliferation (2 days)	Low TNF	IPC-like 1	25.3318
Proliferation (2 days)	Low TNF	IPC-like 4	0.78064
Proliferation (2 days)	Low TNF	Reactive astrocyte-like	0.078064
Proliferation (2 days)	Low TNF	IPC-like 2	12.8415
Proliferation (2 days)	Low TNF	IPC-like 3	4.80094
Proliferation (2 days)	Low TNF	Wound healing-like	0.039032
Proliferation (2 days)	Low TNF	Astro-like 4	0.117096

## Sheet: Fig. 2h
Treatment	Cluster	Percentage cells belonging to the neuroblast-like cluster and immature neuron-like cluster
Control	Neuroblast-like	7.33333
Control	Immature neuron-like	6.42424
Low TNF	Neuroblast-like	6.28296
Low TNF	Immature neuron-like	5.66521
High TNF	Neuroblast-like	0.634737
High TNF	Immature neuron-like	0.375072

## Sheet: Fig. 4a
Western blots coresponding to Fig. 4a-b
Lane (from left):
1) Marker*
2) Control
3) TNF (1 ng/ml ) - 1 hour
4) TNF (1 ng/ml ) - 3 hours
5) TNF (1 ng/ml ) - 6 hours
6) TNF (1 ng/ml ) - 12 hours (except BR3)
Marker: Precision Plus Protein Kaleidoscope Prestained Protein Standards
Antibodies: pSTAT1 Tyr701 (Cell Signalling Technology, Cat.: 91715), STAT1 (Cell Signalling Technology, Cat.: 9176), GAPDH (Proteintech, Cat.: 60004-1-1g)
	Red arrow indicates band quantified
	Blots
Biologial replicate:	I	II	III	IV

## Sheet: Fig. 4b
pSTAT1/STAT1 (Normalised to GAPDH)
Sample	Biological replicate				Mean	SEM
Baseline	1	1	1	1	1	0
TNF (1 ng/ml ) - 1 hour	0.856237	1.08118	0.958577	1.17874	1.01868	0.0704306
TNF (1 ng/ml ) - 3 hours	1.63774	2.02517	2.87362	1.87554	2.10302	0.268967
TNF (1 ng/ml ) - 6 hours	1.18328	1.84798	2.39212	2.26679	1.92254	0.2725
	I	II	III	IV
Test:	Ordinary one-way ANOVA
Test statistic (F):	9.003
df1:	3
df2:	12
P value:	0.0021
R squared:	0.6924
Condifence intervals:	NA
Bonferroni's multiple comparisons test	Mean Diff.	95.00% CI of diff.	Adjusted P Value	n1	n2	t	DF
Control vs. 1 hr	-0.01868	-0.7838 to 0.7465	>0.9999	4	4	0.06787	12
Control vs. 3 hrs	-1.103	-1.868 to -0.3379	0.0052	4	4	4.007	12
Control vs. 6 hrs	-0.9225	-1.688 to -0.1574	0.0173	4	4	3.351	12

## Sheet: Fig. 4c
IFNB1 Fold Change (2-ΔΔCT)
Sample	Biological replicate				Mean	SEM
Baseline	1.664	0.816	0.93	0.791	1.05025	0.206808
TNF (1 ng/ml ) - 1.5 hours	2.061	1.272	2.756	3.208	2.32425	0.422685
TNF (1 ng/ml ) - 3 hours	4.811	3.347	3.992	4.566	4.179	0.326137
TNF (1 ng/ml ) - 6 hours	2.201	1.58	2.528	2.439	2.187	0.213781
	I	II	III	IV
Test:	Ordinary one-way ANOVA
Test statistic (F):	17.97
df1:	3
df2:	12
P value:	<0.0001
R squared:	0.8179
Condifence intervals:	NA
Bonferroni's multiple comparisons test	Mean Diff.	95.00% CI of diff.	Adjusted P Value	n1	n2	t	DF
Baseline vs. 1.5 hrs	-1.274	-2.475 to -0.07286	0.0366	4	4	2.948	12
Baseline vs. 3 hrs	-3.129	-4.330 to -1.928	<0.0001	4	4	7.24	12
Baseline vs. 6 hrs	-1.137	-2.338 to 0.06439	0.0659	4	4	2.63	12

[truncated: 37 more sheets: Fig. 4d, Fig. 4e, Fig. 4g, Fig. 4h, Fig. 5c, Fig. 5d, Fig. 5g, Fig. 5h, Fig. 6c, Fig. 6d, Fig. 7b, Fig. 7c, Supplementary data Fig. 3a, Supplementary data Fig. 3b, Supplementary data Fig. 4a, Supplementary data Fig. 4b , Supplementary data Fig. 5a, Supplementary data Fig. 5b, Supplementary data Fig. 6a-b, Supplementary data Fig. 7a-d …]
